# Supplementary material for: Possible Roles of Carbohydrate Management and Cytokinin in the Process of Defoliation–Regrowth Cycles in Rice
Source: Int J Mol Sci. 2024 May 7;25(10):5070. doi: 10.3390/ijms25105070 (PMC11120658; doi:10.3390/ijms25105070)
Supplement: Supplementary file 1 [file ijms-25-05070-s001.zip]

Archive with 1 entries (1 files):
- ijms-2957892-supplementary.pdf
